# Supplementary material for: Cell type‐selective pathways and clinical associations of lysophosphatidic acid biosynthesis and signaling in the ovarian cancer microenvironment
Source: Mol Oncol. 2018 Nov 15;13(2):185–201. doi: 10.1002/1878-0261.12396 (PMC6360368; doi:10.1002/1878-0261.12396)
Supplement: Supplementary file 2 — Table S1. Clinical data of HGSC patients included in the present study. Table S2. MRM mass transitions and retention times for LPA and LPC analytes and internal standards. Table S3. Genes upregulated by LPA in OVCAR‐8 cells. Table S4. Genes upregulated by LPA in differentiated THP‐1 cells. [file MOL2-13-185-s002.xlsx]

## Sheet: Table S1
Table S1: Clinical data of HGSC patients included in the present study
patient ID	histology	FIGO stage	BMI	CRP	age range	relapse	months	TAM content in ascites (% of leukocytes)	tumor cell spheroids in ascites*
15	HGSC	IIIC	27.5	13	6	+	13	35.3	+
17	HGSC	IIIC	32.4	55	6	+	14	36.4	+
18	HGSC	IIIC	22.6	5	6	+	16	9.9	+
19	HGSC	IIIC	20.3	5	5	na	na	11.6	+
20	HGSC	IIIC	18.6	30	7	+	8	49.5	+
21	HGSC	IIIC	28.3	27	4	+	12	12	+
22	HGSC	IIIC	30.5	55	7	+	10	72.7	+
23	HGSC	IIIC	20.7	44	7	+	26	10.8	+
25	HGSC	IIIC	27.7	14	7	+	7	32	+
26	HGSC	IIIB	22.6	7	7	+	13	23.5	++
27	HGSC	IIIC	20	13	7	-	17	35.4	++
28	HGSC	IIIC	35.3	5	7	+	23	55.3	+
29	HGSC	IIIC	24.4	43	4	+	19	38.2	-
30	HGSC	IIIC	28.9	21	5	+	27	15.9	++
31	HGSC	IIIC	21.1	52	6	-	59	9.9	-
33	HGSC	IIIC	na	na	6	na	na	4	+++
35	HGSC	IIIC	18.6	5	6	na	na		+++
36	HGSC	IIIC	21	5	5	-	56	16.5	+
37	HGSC	IIIC	22.5	9	6	+	23	27.3	+
38	HGSC	IIIC	24.8	23	5	+	10	13	+++
41	HGSC	IIIC	28.7	134	3	+	9	30.8	-
42	HGSC	IIIC	22.1	162	4	+	35	56	-
44	HGSC	IIIC	28.7	14	7	+	17	1.8	+
45	HGSC	IIIA2	24.3	na	7	na	na	3.5	+
46	HGSC	IIIC	28.7	25	6	-	35	65.4	-
50	HGSC	IIIC	24.3	99	6	+	33	2	-
51	HGSC	IIIC	23.1	89	4	+	21	11.7	-
54	HGSC	IIIC	30.5	168	7	+	12	30	++
58	HGSC	IIIB	22.1	68	8	-	43	2.6	+++
65	HGSC	IIIC	40.2	33	4	+	14	34.7	+++
66	HGSC	IIIC	22.7	7	7	-	15	38.9	+++
67	HGSC	IIIC	29	19	8	-	9	30.8	++
68	HGSC	IIIC	25.3	73	6	+	12	17.9	-
69	HGSC	IIIC	24.8	13	6	-	38	28.2	-
70	HGSC	IIIC	na	na	7	na	na	4.1	++
71	HGSC	IIIC	20.4	27	4	na	na	21.3	-
72	HGSC	IIIC	25.6	5	7	+	10	52.3	+
78	HGSC	IIIC	18	114	6	-	35	13.6	-
80	HGSC	IIIC	21.4	5	7	-	34	16.2	+
82	HGSC	IIIC	na	5	4	+	16	5.5	+
84	HGSC	IIIC	24	11	7	+	24	37.8	+++
87	HGSC	IIIC	na	na	8		na	4.5	++
91	HGSC	IIIC	25.5	107	6	+	21	15.2	+
92	HGSC	IIIC	28.7	15	6	-	30	27.2	+++
93	HGSC	IIIB	22.1	5	5		na	1.1	-
95	HGSC	IIIC	35.3	98	5	+	21	14.3	-
96	HGSC	IIIC	20.7	5	7	+	11	5.4	++
101	HGSC	IIIC	31.2	70	7	+	10	33.6	+
103	HGSC	IIIC	32.4	132	6	-	26	38.4	+
105	HGSC	IIIC	25.1	55	6	+	25	46.5	++
108	HGSC	IIIC	22.8	6	6	+	11	28.1	+++
109	HGSC	IIIC	na	na	7	na	na	45.3	-
110	HGSC	IIIC	na	na	5	na	na	33.6	+++
112	HGSC	IIIC	22.6	17	5	-	9	5.8	+++
114	HGSC	IIIC	31.2	12	5	+	17	9.7	+
115	HGSC	IIIC	20.3	98	5	-	22	31.4	-
116	HGSC	IIIC	28.2	7	7	-	9	7.4	+
117	HGSC	IIIC	27.7	35	4	-	21	4.2	++
118	HGSC	IIIC	22.3	5	5	-	21	17	-
119	HGSC	IIIC	36.7	47	7	+	6	28.3	+++
120	HGSC	IIIC	29.4	31	7	+	6	35.9	++
121	HGSC	IIIC	24.5	5	7	-	19	34.4	++
122	HGSC	IIIC	26.4	11	7	+	16	43	+++
124	HGSC	IIIC	34.1	177	6	-	19	10.3	+
125	HGSC	IIIC	25.1	129.9	7	-	18	40	-
127	HGSC	IIIC	29.4	12.3	7	-	8	28.4	+
128	HGSC	IIIC	24.4	24.9	6	-	16	13.3	+++
129	HGSC	IIIC	35.4	7.3	2	+	7	3	-
130	HGSC	IIIB	na	na	7	na	na	24.9	++
132	HGSC	IIB	22.7	37.5	4	-	14	33.6	-
133	HGSC	IIIC	26.7	54.5	7	na	na	16.1	++
136	HGSC	IIIC	na	67.1	7	na	na	30.5	+
137	HGSC	IIIC	na	73.8	6	-	9	25.6	+++
138	HGSC	IIIC	na	29.5	7	na	na	51.3	++
139	HGSC	IIIC	27	5	5	-	12	17.5	+
141	HGSC	IIIC	23.3	33	7	-	11	25.7	+
142	HGSC	IIIC	34.6	118.8	6	-	11	42	+
143	HGSC	IIB	20	5.4	5	-	10	29.2	-
145	HGSC	IIIC	na	21.6	5	-	10	31.6	-
146	HGSC	IIIC	na	41.5	5	+	2	15.9	+++
147	HGSC	IIIC	na	19.1	5	-	9	34.8	-
149	HGSC	IIIC	na	38	5	-	8	48.4	-
151	HGSC	IIIC	na	86	5	-	7	30.3	+
153	HGSC	IIIC	na	118	7	na	na	16.8	+++
154	HGSC	IIIA2	na	18	6	na	na	18.1	-
155	HGSC	IIIC	na	10	6	-	6	16.6	+
156	HGSC	IIIC	na	107	6	-	6	23.3	+++
157	HGSC	IIB	na	9	5	na	na	60.2	-
158	HGSC	IIIB	na	na	5	na	na	39.5	+
159	HGSC	IIIB	na	18	7	na	na	38.6	+++
160	HGSC	IIIC	na	na	6	na	na	9.5	+++
na: data not available
*accurate cell counts in tumor speroids not possible, therefore estimate of tumor load in ascites based cell pellet size of purifed EpCAM+ spheroids and presence of EpCAM+ single cells : +++ (> 500µl pellet/ L ascites), ++ (<500 >200µl pellet/ L ascites), + (<200µl cell pellet / L ascites), - (no spheroids, EpCAM+ single tumor cells <0.5%).

## Sheet: Table S2
Table S2: MRM mass transitions and retention times for LPA and LPC analytes and inernal standards
LPA species	Transition	Kind	Retention time (min)
16:0-LPA	m/z 409 to 79	Analyte	5.89
18:0-LPA	m/z 437 to 79	Analyte	6.5
18:1-LPA	m/z 435 to 79	Analyte	6.07
18:2-LPA	m/z 433 to 79	Analyte	5.63
18:3-LPA	m/z 431 to 79	Analyte	5.21
20:0-LPA	m/z 465 to 79	Analyte	6.99
20:4-LPA	m/z 457 to 79	Analyte	5.62
16:0-alkyl-LPA	m/z 395 to 79	Analyte	6.28
18:0-alkyl-LPA	m/z 423 to 79	Analyte	6.8
18:1-alkyl-LPA	m/z 421 to 79	Analyte	6.41
17:0-LPA	m/z 423 to 79	Internal Standard	6.23
16:0-LPC	m/z 496 to 184	Analyte	5.58
18:0-LPC	m/z 524 to 184	Analyte	6.29
18:1-LPC	m/z 522 to 184	Analyte	5.77
17:0-LPC	m/z 510 to 184	Internal Standard	5.97

## Sheet: Table S3
Table S3: Genes upregulated by LPA in OVCAR-8 cells (FC >1.5; TPM >1). Numbers are TPM values.
Gene	LPA 2h	LPA 5h	Solvent	Description
ACKR3	2.90328	3.0133	1.90888	atypical chemokine receptor 3
ACOX2	1.45402	1.55569	0.975567	acyl-CoA oxidase 2, branched chain
ACTA1	44.8943	70.4701	45.8755	actin, alpha 1, skeletal muscle
ACTC1	9.46551	11.6799	6.32935	actin, alpha, cardiac muscle 1
AFF3	4.62997	6.90363	4.42405	AF4/FMR2 family, member 3
ALDH1B1	38.3907	62.228	39.7394	aldehyde dehydrogenase 1 family, member B1
AMZ1	1.72471	3.12935	1.87526	archaelysin family metallopeptidase 1
ARHGDIB	1.37143	2.35033	1.46195	Rho GDP dissociation inhibitor (GDI) beta
ASPRV1	1.07547	1.56271	0.989954	aspartic peptidase, retroviral-like 1
BCL2A1	1.86328	2.62012	1.39694	BCL2-related protein A1
BEST4	0.457506	1.76918	0.867031	bestrophin 4
BFSP1	1.49222	1.42686	0.775662	beaded filament structural protein 1, filensin
BTC	1.16399	1.28605	0.855353	betacellulin
BUB1B-PAK6	1.18461	1.54679	0.962132
C5AR1	0.581109	1.06229	0.707962	complement component 5a receptor 1
CASS4	1.12475	1.02039	0.677769	Cas scaffolding protein family member 4
CASTOR1	1.15405	1.89328	0.781099
CCL20	36.3335	53.5679	26.7999	chemokine (C-C motif) ligand 20
CDC37L1-AS1	2.29164	1.61123	0.413613
CGB3	2.3137	4.00429	2.31284
CGB5	2.41274	4.43668	2.86406	chorionic gonadotropin, beta polypeptide 5
CITED4	37.1238	65.1284	39.0143	Cbp/p300-interacting transactivator, with Glu/Asp-rich carboxy-terminal domain, 4
CORO2B	1.83493	2.52534	1.68057	coronin, actin binding protein, 2B
CSF2	3.76827	6.41443	2.57733	colony stimulating factor 2 (granulocyte-macrophage)
CXCL8	1232.01	1052.61	674.178
CYP4F11	0.852717	2.3709	1.03886	cytochrome P450, family 4, subfamily F, polypeptide 11
DND1	1.45875	1.36751	0.631887	DND microRNA-mediated repression inhibitor 1
FAAH2	2.51878	2.10298	1.0868	fatty acid amide hydrolase 2
FAM159A	0.626013	1.027	0.508445	family with sequence similarity 159, member A
FAM167A	21.1702	36.4751	22.8473	family with sequence similarity 167, member A
FAM189A1	0.853965	1.02293	0.616522	family with sequence similarity 189, member A1
FAM19A3	0.730511	1.19844	0.593318	family with sequence similarity 19 (chemokine (C-C motif)-like), member A3
FAM209B	0.224908	1.10691	0.548007	family with sequence similarity 209, member B
FGF1	3.1661	7.13586	3.7491	fibroblast growth factor 1 (acidic)
FSCN2	0.269578	1.13723	0.583868	fascin homolog 2, actin-bundling protein, retinal (Strongylocentrotus purpuratus)
G0S2	148.155	243.056	141.411	G0/G1switch 2
GBP1	44.3829	85.8776	39.5981	guanylate binding protein 1, interferon-inducible
GKN1	1.72577	2.69638	1.71314	gastrokine 1
GLIPR1	17.1264	29.7568	15.8209	GLI pathogenesis-related 1
GNRH1	0.708676	1.43251	0.503636	gonadotropin-releasing hormone 1 (luteinizing-releasing hormone)
GPR183	0.642707	2.00119	1.04401	G protein-coupled receptor 183
GPT	0.917702	1.5593	0.931693	glutamic-pyruvate transaminase (alanine aminotransferase)
GREM1	7.49118	12.5025	7.26472	gremlin 1, DAN family BMP antagonist
HCG27	0.602183	1.10081	0.489091	HLA complex group 27 (non-protein coding)
HCLS1	1.32673	1.75588	0.950793	hematopoietic cell-specific Lyn substrate 1
HNRNPCL3	1.63156	1.43392	0.552144
HNRNPCL4	2.83149	2.11522	0.862397
HOPX	0.701653	1.16604	0.673494	HOP homeobox
HOXD9	1.75284	3.52115	2.16937	homeobox D9
HRAT17	5.92534	6.46834	4.30595
HSD11B2	1.56086	1.73278	0.86739	hydroxysteroid (11-beta) dehydrogenase 2
HSPB6	0.906949	1.08403	0.662958	heat shock protein, alpha-crystallin-related, B6
HYAL1	1.34557	1.26141	0.80953	hyaluronoglucosaminidase 1
ICAM4	2.73451	4.38355	2.84283	intercellular adhesion molecule 4 (Landsteiner-Wiener blood group)
IL11	68.1963	89.5279	56.2431	interleukin 11
IL23A	1.79066	2.09833	1.33317	interleukin 23, alpha subunit p19
IL6	533.643	461.252	286.828	interleukin 6 (interferon, beta 2)
KCNJ15	0.850386	1.28605	0.820997	potassium inwardly-rectifying channel, subfamily J, member 15
KLRF1	2.76703	3.36037	2.04307	killer cell lectin-like receptor subfamily F, member 1
KRTDAP	6.96529	4.89723	2.82859	keratinocyte differentiation-associated protein
LAMB3	105.911	190.434	114.036	laminin, beta 3
LIF	37.006	40.2859	26.2552	leukemia inhibitory factor
LIN7B	1.97161	2.54141	1.60133	lin-7 homolog B (C. elegans)
LIPT2	1.44646	1.84907	0.961206	lipoyl(octanoyl) transferase 2 (putative)
LMOD1	0.471677	1.10544	0.606566	leiomodin 1 (smooth muscle)
LONRF2	2.54299	3.48139	1.89253	LON peptidase N-terminal domain and ring finger 2
LRRC75B	1.00863	1.41832	0.614405
MARCO	1.18727	1.22431	0.578576	macrophage receptor with collagenous structure
MEOX2	0.686778	1.18522	0.709925	mesenchyme homeobox 2
MESP1	1.05419	1.29708	0.802695	mesoderm posterior 1 homolog (mouse)
MESP2	0.525247	1.04634	0.568805	mesoderm posterior 2 homolog (mouse)
MISP3	1.12494	1.58187	0.989814
MKX	8.70523	14.0853	9.38597	mohawk homeobox
MMP1	16.4009	21.9485	12.9346	matrix metallopeptidase 1 (interstitial collagenase)
MYADM	27.7769	40.1045	26.4928	myeloid-associated differentiation marker
NAGS	2.12265	2.08939	1.37921	N-acetylglutamate synthase
NDUFA4L2	0.945975	1.66277	0.384159	NADH dehydrogenase (ubiquinone) 1 alpha subcomplex, 4-like 2
NFATC2	1.2812	1.70307	1.10562	nuclear factor of activated T-cells, cytoplasmic, calcineurin-dependent 2
NPL	0.738111	1.38389	0.519559	N-acetylneuraminate pyruvate lyase (dihydrodipicolinate synthase)
NR4A1	64.0522	71.0716	44.9142	nuclear receptor subfamily 4, group A, member 1
OLR1	9.33983	14.9885	9.30007	oxidized low density lipoprotein (lectin-like) receptor 1
PDLIM5	28.7168	39.7077	26.2852	PDZ and LIM domain 5
PRRG2	1.59924	2.0989	1.38549	proline rich Gla (G-carboxyglutamic acid) 2
PRSS35	1.4713	1.57418	1.03912	protease, serine, 35
PTGS2	0.795298	1.02109	0.645938	prostaglandin-endoperoxide synthase 2 (prostaglandin G/H synthase and cyclooxygenase)
RARRES1	0.969941	1.6262	0.848381	retinoic acid receptor responder (tazarotene induced) 1
RNF32	2.24764	2.985	1.82552	ring finger protein 32
S100A5	1.7918	1.2598	0.808497	S100 calcium binding protein A5
SAMD12-AS1	0.17737	1.24707	0.576238
SBSN	2.90794	3.03919	1.97882	suprabasin
SCG5	4.39837	11.1804	6.0455	secretogranin V (7B2 protein)
SERPINB2	0.416388	1.25468	0.289876	serpin peptidase inhibitor, clade B (ovalbumin), member 2
SHC4	1.35568	1.86967	1.14343	SHC (Src homology 2 domain containing) family, member 4
SLC9A2	8.68426	12.5971	7.61571	solute carrier family 9, subfamily A (NHE2, cation proton antiporter 2), member 2
SPHK1	82.9136	117.961	76.1738	sphingosine kinase 1
ST3GAL5	1.32523	1.91942	1.16246	ST3 beta-galactoside alpha-2,3-sialyltransferase 5
STC1	4.89062	8.22606	5.25545	stanniocalcin 1
TAGLN	21.3875	64.2506	23.9508	transgelin
U62317.4	0.348406	1.2248	0.282974
UBB	0.771747	1.42435	0.62681	ubiquitin B
VEGFC	6.20109	10.4213	6.63344	vascular endothelial growth factor C
VPREB3	1.79115	1.79906	0.415647	pre-B lymphocyte 3
WNT11	0.68579	1.15721	0.612696	wingless-type MMTV integration site family, member 11
ZCCHC12	1.32928	1.13137	0.7387	zinc finger, CCHC domain containing 12

## Sheet: Table S4
Table S4: Genes upregulated by LPA in differentiated THP-1 cells (FC >1.5; TPM >1). Numbers are TPM values.
Gene	LPA 2hrs	LPA 5hrs	Solvent	Description
A4GALT	10.1619	6.26902	3.61243	alpha 1,4-galactosyltransferase
AATK	5.11372	3.97089	2.22951	apoptosis-associated tyrosine kinase
ABCB6	1.9315	0.892763	0.498266	ATP-binding cassette, sub-family B (MDR/TAP), member 6
ABCG1	4.10775	4.13969	1.80265	ATP-binding cassette, sub-family G (WHITE), member 1
ACKR3	15.7057	8.22169	2.76452	atypical chemokine receptor 3
ACSS3	0.774976	1.22386	0.754825	acyl-CoA synthetase short-chain family member 3
ACTR3B	6.13384	5.37185	3.18207	ARP3 actin-related protein 3 homolog B (yeast)
ADAM8	5.14824	3.67136	2.36253	ADAM metallopeptidase domain 8
ADAMTS6	1.43983	1.8996	1.18586	ADAM metallopeptidase with thrombospondin type 1 motif, 6
ADAMTS15	145.382	89.73	52.8372	ADAM metallopeptidase with thrombospondin type 1 motif, 15
ADAMTS17	8.69476	12.6857	7.6988	ADAM metallopeptidase with thrombospondin type 1 motif, 17
ADAMTSL4	7.81132	6.24293	3.4883	ADAMTS-like 4
ADAT3	6.6245	4.43451	1.44691	adenosine deaminase, tRNA-specific 3
ADCY4	1.82551	2.68953	1.51635	adenylate cyclase 4
ADGRA2	6.12245	8.02801	4.89502	adhesion G protein-coupled receptor A2
ADGRE1	3.16115	4.69021	3.07498	adhesion G protein-coupled receptor E1
ADPRHL1	2.47922	1.37511	0.232804	ADP-ribosylhydrolase like 1
AFAP1	26.2218	24.9911	16.5544	actin filament associated protein 1
AGK	2.82213	3.76392	2.46108	acylglycerol kinase
AIF1L	0.642431	1.11352	0.696372	allograft inflammatory factor 1-like
ALDH8A1	0.50612	1.20309	0.695141	aldehyde dehydrogenase 8 family, member A1
ALKBH7	17.9113	21.1354	12.0762	alkB, alkylation repair homolog 7 (E. coli)
AMOTL2	1.41282	2.23893	1.24522	angiomotin like 2
ANG	1.92976	2.03367	1.30964	angiogenin, ribonuclease, RNase A family, 5
ANKRD23	2.71536	2.89213	1.42439	ankyrin repeat domain 23
ANKRD37	6.98803	3.16784	0.912014	ankyrin repeat domain 37
ANXA3	0.842795	1.16865	0.75259	annexin A3
AP1S3	12.2141	13.6899	7.72418	adaptor-related protein complex 1, sigma 3 subunit
APITD1-CORT	5.19198	5.24166	3.34842	APITD1-CORT readthrough
APOC4	0.82753	0.956238	0.62401	apolipoprotein C-IV
APOE	1224.07	1326.31	792.509	apolipoprotein E
AQP9	0.534205	1.66668	0.415412	aquaporin 9
ARAP3	5.36071	7.35752	4.68166	ArfGAP with RhoGAP domain, ankyrin repeat and PH domain 3
AREG	36.1821	4.11429	0.46612	amphiregulin
ARHGAP21	50.1679	50.5798	32.1406	Rho GTPase activating protein 21
ARHGAP39	1.60021	1.47927	0.91706	Rho GTPase activating protein 39
ARHGEF16	1.36092	1.37904	0.82887	Rho guanine nucleotide exchange factor (GEF) 16
ARL4C	144.399	64.4831	24.6866	ADP-ribosylation factor-like 4C
ARX	1.41609	1.24521	0.703197	aristaless related homeobox
ASIC3	2.0758	1.89851	1.2489	acid-sensing (proton-gated) ion channel 3
AVPI1	115.668	41.921	17.058	arginine vasopressin-induced 1
AXL	1.58676	2.40292	1.3697	AXL receptor tyrosine kinase
B4GALT1	76.9889	82.2065	42.6917	UDP-Gal:betaGlcNAc beta 1,4- galactosyltransferase, polypeptide 1
B4GALT7	11.3877	15.7907	9.33297	xylosylprotein beta 1,4-galactosyltransferase, polypeptide 7
BARX1	20.0144	15.8701	9.69278	BARX homeobox 1
BASP1	46.882	56.5707	37.4376	brain abundant, membrane attached signal protein 1
BCAM	1.7498	1.97397	1.17409	basal cell adhesion molecule (Lutheran blood group)
BCAR1	2.99095	2.81564	1.56738	breast cancer anti-estrogen resistance 1
BCL3	31.2251	10.2672	5.50991	B-cell CLL/lymphoma 3
BCL9	0.944186	1.5124	0.883832	B-cell CLL/lymphoma 9
BGLAP	2.79235	2.12959	1.10544	bone gamma-carboxyglutamate (gla) protein
BMP6	6.50698	8.97185	1.20588	bone morphogenetic protein 6
BORCS5	17.3614	8.79907	3.95591
BX005266.2	3.91003	1.68262	1.06753
BX088651.4	3.88352	1.86828	1.03092
CAMK2G	32.6059	39.6062	23.4559	calcium/calmodulin-dependent protein kinase II gamma
CAMK2N2	3.82687	3.43361	2.12184	calcium/calmodulin-dependent protein kinase II inhibitor 2
CASC10	1.45193	1.60319	0.973199	cancer susceptibility candidate 10
CASP9	18.64	9.09634	5.42925	caspase 9, apoptosis-related cysteine peptidase
CASTOR1	9.88626	5.93751	3.34756
CAVIN1	0.747544	1.73996	0.936137
CBARP	11.123	1.2391	0.505375
CCDC17	1.09159	2.01818	0.720236	coiled-coil domain containing 17
CCDC28B	1.04537	1.10848	0.347767	coiled-coil domain containing 28B
CCDC85B	27.2936	27.8035	13.8808	coiled-coil domain containing 85B
CCDC155	1.38576	1.60129	0.914333	coiled-coil domain containing 155
CCDC157	1.67713	1.19912	0.355686	coiled-coil domain containing 157
CCDC171	1.8248	2.23897	1.46358	coiled-coil domain containing 171
CCDC180	1.03331	1.29765	0.661567	coiled-coil domain containing 180
CCDC191	3.44437	4.27709	2.70387
CCIN	2.3694	2.77442	1.84623	calicin
CCL4	21.7062	46.7156	22.25	chemokine (C-C motif) ligand 4
CCL4L2	22.0933	20.5927	11.9156	chemokine (C-C motif) ligand 4-like 2
CCL7	0.473696	1.31369	0.535795	chemokine (C-C motif) ligand 7
CCL20	1.82067	3.53444	1.09832	chemokine (C-C motif) ligand 20
CD5L	1.91246	1.81105	0.949685	CD5 molecule-like
CD70	52.3675	73.9098	39.916	CD70 molecule
CD86	13.9141	24.834	14.9056	CD86 molecule
CD226	1.52457	1.59086	0.69674	CD226 molecule
CD300LB	2.14169	1.40672	0.722486	CD300 molecule-like family member b
CDA	1.5919	5.00342	1.80059	cytidine deaminase
CDC42EP4	16.1082	3.74068	2.40584	CDC42 effector protein (Rho GTPase binding) 4
CDH24	1.43863	1.51609	0.813611	cadherin 24, type 2
CDKN2AIPNL	6.34024	13.1471	8.68464	CDKN2A interacting protein N-terminal like
CDRT4	0.611366	1.13032	0.537843	CMT1A duplicated region transcript 4
CEBPD	100.417	59.2103	15.0203	CCAAT/enhancer binding protein (C/EBP), delta
CEMIP	1.64058	1.32391	0.851773
CEP128	5.50816	7.94334	4.57478	centrosomal protein 128kDa
CEP170B	11.4468	10.6576	6.98854	centrosomal protein 170B
CES1	3.6951	4.99405	2.90979	carboxylesterase 1
CES4A	1.22656	1.64593	1.07408	carboxylesterase 4A
CFD	51.3509	47.0835	24.7845	complement factor D (adipsin)
CFP	3.00098	3.00536	1.76005	complement factor properdin
CGB3	0	1.13113	0
CH25H	9.88055	8.23725	5.21082	cholesterol 25-hydroxylase
CHMP1B	447.686	130.949	59.7672	charged multivesicular body protein 1B
CHN2	1.61697	5.75826	1.16388	chimerin 2
CHST2	6.64679	7.39191	3.10313	carbohydrate (N-acetylglucosamine-6-O) sulfotransferase 2
CKAP4	2.44404	2.29828	1.3981	cytoskeleton-associated protein 4
CKB	6.51664	4.48138	2.03749	creatine kinase, brain
CLDN23	11.6383	8.49372	4.74329	claudin 23
CLEC3B	2.6431	2.85058	1.55016	C-type lectin domain family 3, member B
CLEC11A	283.294	271.949	168.951	C-type lectin domain family 11, member A
CMIP	8.88314	11.1884	6.75986	c-Maf inducing protein
CNN3	1.91925	3.32663	2.17085	calponin 3, acidic
COL9A3	0.883805	1.22552	0.681591	collagen, type IX, alpha 3
COL22A1	2.34735	4.29817	2.46786	collagen, type XXII, alpha 1
COMTD1	18.7436	14.6651	9.71211	catechol-O-methyltransferase domain containing 1
COQ3	1.60764	1.48614	0.952491	coenzyme Q3 methyltransferase
CORO6	2.7995	2.57113	1.56269	coronin 6
COX5B	430.187	508.938	333.967	cytochrome c oxidase subunit Vb
CRABP1	6.61917	7.34271	3.44398	cellular retinoic acid binding protein 1
CREM	128.68	79.2602	25.5175	cAMP responsive element modulator
CRISPLD1	3.66687	3.83686	2.51908	cysteine-rich secretory protein LCCL domain containing 1
CRLF2	3.68288	2.97898	0.277712	cytokine receptor-like factor 2
CROCC	4.44948	4.40398	2.86348	ciliary rootlet coiled-coil, rootletin
CTSW	1.40405	2.04938	1.25377	cathepsin W
CTTN	11.9329	19.3951	12.438	cortactin
CTU1	3.23201	4.82114	1.99402	cytosolic thiouridylase subunit 1
CU639417.2	89.6667	8.22275	2.33407
CXCL1	3.5402	5.81326	2.73978	chemokine (C-X-C motif) ligand 1 (melanoma growth stimulating activity, alpha)
CXCL2	16.3621	5.8175	1.2338	chemokine (C-X-C motif) ligand 2
CXCL3	3.80279	1.4501	0.645197	chemokine (C-X-C motif) ligand 3
CXCL8	11.7354	29.2202	8.65685
CXCL12	2.98337	2.61275	1.50963	chemokine (C-X-C motif) ligand 12
CYTIP	158.592	99.0317	64.4914	cytohesin 1 interacting protein
DANT2	3.93266	3.40823	1.77928
DCAF12L1	4.77457	2.80747	1.16213	DDB1 and CUL4 associated factor 12-like 1
DDIT4	160.316	126.716	75.6544	DNA-damage-inducible transcript 4
DDTL	15.4788	17.8863	9.50222	D-dopachrome tautomerase-like
DGKA	6.41813	5.08088	3.27338	diacylglycerol kinase, alpha 80kDa
DGKD	31.9864	30.6325	19.4251	diacylglycerol kinase, delta 130kDa
DGKZ	108.219	105.006	66.2539	diacylglycerol kinase, zeta
DHRS12	4.20923	5.69659	3.42794	dehydrogenase/reductase (SDR family) member 12
DISP1	17.856	20.0281	13.2299	dispatched homolog 1 (Drosophila)
DLG5	14.6236	14.3339	8.37168	discs, large homolog 5 (Drosophila)
DLL1	14.6362	8.47826	3.11749	delta-like 1 (Drosophila)
DMRTA2	27.0315	11.3811	5.62755	DMRT-like family A2
DNAJC15	6.14267	8.46352	5.40232	DnaJ (Hsp40) homolog, subfamily C, member 15
DOCK4	28.7214	48.2985	26.9887	dedicator of cytokinesis 4
DPY19L2	0.969682	1.43841	0.612169	dpy-19-like 2 (C. elegans)
DSP	0.459045	1.72152	1.03845	desmoplakin
DSTYK	15.3563	6.54276	3.57648	dual serine/threonine and tyrosine protein kinase
DUSP1	401.764	67.102	22.2149	dual specificity phosphatase 1
DUSP4	67.5982	38.4701	23.9734	dual specificity phosphatase 4
DUSP16	11.6073	7.93168	4.49535	dual specificity phosphatase 16
EBF1	0.601519	1.7489	0.263371	early B-cell factor 1
EDEM3	70.2423	106.133	58.864	ER degradation enhancer, mannosidase alpha-like 3
EEF1AKMT2	11.8138	15.0244	9.56726
EFCAB7	3.66736	4.90149	3.14858	EF-hand calcium binding domain 7
EHD2	5.64452	6.99678	4.41755	EH-domain containing 2
EID2B	2.95914	2.65952	1.61155	EP300 interacting inhibitor of differentiation 2B
ELANE	7.05856	10.6148	5.95981	elastase, neutrophil expressed
ELFN1	4.9173	2.61683	1.17251	extracellular leucine-rich repeat and fibronectin type III domain containing 1
EMC6	19.2705	16.4013	10.8232	ER membrane protein complex subunit 6
ENHO	0.850092	0.785847	0	energy homeostasis associated
ENKD1	24.4011	21.0911	13.7634	enkurin domain containing 1
ENOX1	1.6108	1.75836	1.16296	ecto-NOX disulfide-thiol exchanger 1
ENTPD7	12.0913	11.0976	6.28461	ectonucleoside triphosphate diphosphohydrolase 7
EPAS1	49.1272	43.7695	24.8741	endothelial PAS domain protein 1
EPHB3	13.9934	7.29314	2.48333	EPH receptor B3
EPS8L1	3.94764	5.09966	2.82411	EPS8-like 1
ERRFI1	9.82787	2.03906	1.33062	ERBB receptor feedback inhibitor 1
ETS2	39.9903	44.4727	29.6102	v-ets avian erythroblastosis virus E26 oncogene homolog 2
EVA1B	4.26641	3.63026	1.97416	eva-1 homolog B (C. elegans)
F2R	2.1365	2.12606	1.39309	coagulation factor II (thrombin) receptor
FAAP20	6.7585	7.63612	4.65142
FADS3	18.5518	16.2988	10.6788	fatty acid desaturase 3
FALEC	1.08339	1.50227	0
FAM26F	0.855946	1.18689	0.580894	family with sequence similarity 26, member F
FAM27C	5.14318	2.53061	1.12595	family with sequence similarity 27, member C
FAM43A	11.5559	1.42055	0.927007	family with sequence similarity 43, member A
FAM57B	1.97846	2.18616	0.944084	family with sequence similarity 57, member B
FAM69B	2.04098	2.09637	1.19702	family with sequence similarity 69, member B
FAM71F2	1.2545	1.39163	0.851375	family with sequence similarity 71, member F2
FAM135B	0.771576	1.23883	0.765549	family with sequence similarity 135, member B
FAM171A2	1.3907	1.47993	0.69505	family with sequence similarity 171, member A2
FAM174A	15.0737	14.1087	8.52491	family with sequence similarity 174, member A
FAM185A	4.94791	5.44145	3.08775	family with sequence similarity 185, member A
FAM198B	7.87251	11.1861	7.17352	family with sequence similarity 198, member B
FAM209A	0.673106	1.24447	0.380673	family with sequence similarity 209, member A
FAM221A	1.1803	2.31056	1.09944	family with sequence similarity 221, member A
FAM222A	1.84842	1.52959	0.843041	family with sequence similarity 222, member A
FAM225A	43.7617	17.5401	11.5219
FAM230A	2.5304	2.92396	1.59007	family with sequence similarity 230, member A
FAS	10.6079	13.0079	8.55119	Fas cell surface death receptor
FBXL14	7.60085	5.30338	3.28558	F-box and leucine-rich repeat protein 14
FBXO27	1.03465	1.169	0.736844	F-box protein 27
FCAR	5.09213	6.56544	3.48612	Fc fragment of IgA, receptor for
FFAR3	25.2332	1.60431	0.872436	free fatty acid receptor 3
FGD1	0.812819	1.55803	0.703051	FYVE, RhoGEF and PH domain containing 1
FKBP11	1.57995	1.75265	1.07224	FK506 binding protein 11, 19 kDa
FLNA	6.58852	6.52326	2.97275	filamin A, alpha
FLOT1	20.1436	29.2162	17.2847	flotillin 1
FLRT2	7.07191	6.90049	2.81268	fibronectin leucine rich transmembrane protein 2
FNDC3A	46.3066	72.8801	34.7508	fibronectin type III domain containing 3A
FOSL2	484.914	79.1071	28.8176	FOS-like antigen 2
FOXC1	5.28441	1.37166	0.765549	forkhead box C1
FOXD4	3.88298	4.23564	2.81089	forkhead box D4
FOXD4L3	2.50613	2.98858	1.98427	forkhead box D4-like 3
FOXF1	15.0858	2.29742	1.41374	forkhead box F1
FOXL2	9.35461	9.18204	5.66695	forkhead box L2
FOXO1	14.1316	3.08881	2.05597	forkhead box O1
FOXP4	9.52431	9.00357	5.6019	forkhead box P4
FP236383.1	4.66405	6.12696	3.19305
FP565260.3	35.6497	26.4263	10.2616
FP671120.1	4.66405	6.12696	3.19305
FPR1	18.3598	25.3491	8.24426	formyl peptide receptor 1
FPR2	0.994378	1.53205	0.249941	formyl peptide receptor 2
FPR3	3.57626	4.3455	2.58552	formyl peptide receptor 3
FRS3	4.46655	2.45287	0.900373	fibroblast growth factor receptor substrate 3
FSIP1	0.874439	1.06096	0.659382	fibrous sheath interacting protein 1
FUZ	3.43745	2.34768	1.39274	fuzzy planar cell polarity protein
FZD1	14.3106	13.1884	8.46688	frizzled family receptor 1
G0S2	80.1314	122.077	45.6518	G0/G1switch 2
GAS1	5.31426	4.71212	1.63563	growth arrest-specific 1
GCH1	3.49787	3.79378	2.272	GTP cyclohydrolase 1
GDPD3	0.365784	1.72451	0.910219	glycerophosphodiester phosphodiesterase domain containing 3
GGT7	1.55286	1.95295	1.06203	gamma-glutamyltransferase 7
GHRL	0.644118	1.19088	0.323803	ghrelin/obestatin prepropeptide
GIMAP8	1.7587	5.08058	2.54183	GTPase, IMAP family member 8
GJB2	2.14759	2.10207	1.09549	gap junction protein, beta 2, 26kDa
GKAP1	1.27542	1.76855	0.878117	G kinase anchoring protein 1
GLI4	5.70253	5.6834	3.37622	GLI family zinc finger 4
GLIDR	4.20198	2.27707	1.33844
GNA11	19.2987	20.8172	12.8561	guanine nucleotide binding protein (G protein), alpha 11 (Gq class)
GNA13	391.38	301.837	177.858	guanine nucleotide binding protein (G protein), alpha 13
GNMT	1.23937	1.85075	0.970504	glycine N-methyltransferase
GP1BB	2.63232	2.37255	1.41427	glycoprotein Ib (platelet), beta polypeptide
GPAT3	67.5431	52.717	19.3344
GPD1	1.45905	1.60935	0.975193	glycerol-3-phosphate dehydrogenase 1 (soluble)
GPER1	1.26574	2.16014	1.1747	G protein-coupled estrogen receptor 1
GPR3	1.11139	1.20608	0.765187	G protein-coupled receptor 3
GPR35	5.36204	1.67083	1.09033	G protein-coupled receptor 35
GPR42	23.7534	1.52136	0.744591	G protein-coupled receptor 42 (gene/pseudogene)
GPR52	1.87868	2.60504	1.16873	G protein-coupled receptor 52
GPR157	14.9078	3.52604	1.03193	G protein-coupled receptor 157
GPR183	226.583	103.035	63.5788	G protein-coupled receptor 183
GPRIN3	34.7971	29.4706	13.0461	GPRIN family member 3
GRAMD1B	9.19818	17.293	6.89253	GRAM domain containing 1B
GRIN3B	6.91509	6.47887	3.62895	glutamate receptor, ionotropic, N-methyl-D-aspartate 3B
GSC	4.6087	2.1302	1.00599	goosecoid homeobox
H1FX	67.0709	71.7506	45.0272	H1 histone family, member X
H2AFB2	3.23046	3.66503	2.32524	H2A histone family, member B2
H2AFX	198.068	207.216	121.542	H2A histone family, member X
HAVCR1	3.23689	3.96035	2.15366	hepatitis A virus cellular receptor 1
HBEGF	196.819	51.7323	15.3097	heparin-binding EGF-like growth factor
HDAC4	7.31004	11.6358	7.38769	histone deacetylase 4
HELZ2	11.3697	9.87747	5.3314	helicase with zinc finger 2, transcriptional coactivator
HEMK1	0.929893	1.33839	0.858746	HemK methyltransferase family member 1
HERPUD1	247.631	174.081	94.1533	homocysteine-inducible, endoplasmic reticulum stress-inducible, ubiquitin-like domain member 1
HES1	26.3596	3.95148	2.41745	hairy and enhancer of split 1, (Drosophila)
HES4	6.97712	1.90769	1.11152	hairy and enhancer of split 4 (Drosophila)
HEYL	2.06577	1.00644	0.221028	hairy/enhancer-of-split related with YRPW motif-like
HGD	2.28105	3.28703	1.973	homogentisate 1,2-dioxygenase
HIF1A	280.45	288.423	129.124	hypoxia inducible factor 1, alpha subunit (basic helix-loop-helix transcription factor)
HIF1A-AS1	2.50798	2.17353	0
HIST2H3D	877.03	1015.45	635.366	histone cluster 2, H3d
HIST2H3PS2	359.814	415.144	218.82	histone cluster 2, H3, pseudogene 2
HIST3H2A	40.4232	44.0186	29.1901	histone cluster 3, H2a
HIST3H3	0.424948	0.883874	0.480656	histone cluster 3, H3
HIVEP2	3.90009	3.48243	1.93833	human immunodeficiency virus type I enhancer binding protein 2
HMX3	6.4474	3.02034	1.67533	H6 family homeobox 3
HNRNPCL4	1.15873	1.60674	0.78638
HNRNPLL	25.8038	28.5554	18.7643	heterogeneous nuclear ribonucleoprotein L-like
HOMER1	11.4173	9.54241	5.4251	homer homolog 1 (Drosophila)
HORMAD1	1.29504	2.84327	1.28171	HORMA domain containing 1
HOXA7	3.17898	3.455	1.99223	homeobox A7
HOXA9	24.8554	21.5323	14.2533	homeobox A9
HOXA13	10.0371	5.24033	3.21743	homeobox A13
HPSE	2.51116	4.0224	2.05681	heparanase
HS3ST3A1	4.55	3.72081	1.31961	heparan sulfate (glucosamine) 3-O-sulfotransferase 3A1
HSD11B1	0.810575	1.21764	0.611224	hydroxysteroid (11-beta) dehydrogenase 1
HSF2BP	2.14256	2.15394	0.908788	heat shock transcription factor 2 binding protein
HSFX2	0.598974	0.62292	0.338748	heat shock transcription factor family, X linked 2
IBA57-AS1	2.0727	3.53733	1.8034	IBA57 antisense RNA 1 (head to head)
ICOSLG	19.2806	15.0801	6.12911	inducible T-cell co-stimulator ligand
ID1	77.6654	1.72402	0.468767	inhibitor of DNA binding 1, dominant negative helix-loop-helix protein
ID3	53.6734	1.58593	0.554426	inhibitor of DNA binding 3, dominant negative helix-loop-helix protein
IER3	14.8476	31.6663	11.1676	immediate early response 3
IER5L	92.3608	43.335	18.8896	immediate early response 5-like
IGFBP7	18.3003	22.7212	13.6934	insulin-like growth factor binding protein 7
IKZF4	0.762951	1.00873	0.42145	IKAROS family zinc finger 4 (Eos)
IL1B	9.38571	26.7178	6.29104	interleukin 1, beta
IL1R1	8.16677	4.34167	1.92581	interleukin 1 receptor, type I
IL1RN	144.459	86.9778	33.6494	interleukin 1 receptor antagonist
IL6	0.536639	1.15753	0.40466	interleukin 6 (interferon, beta 2)
IL10	1.81828	5.12954	1.41838	interleukin 10
IL23A	1.17247	2.43868	0.884113	interleukin 23, alpha subunit p19
INAFM1	3.90884	4.62971	2.8554
INAFM2	136.222	88.5018	48.5193
IQCD	1.08016	0.979327	0.375928	IQ motif containing D
IQGAP3	47.6524	69.1059	44.0152	IQ motif containing GTPase activating protein 3
IQSEC1	55.7107	62.1229	36.1367	IQ motif and Sec7 domain 1
IRF2BP1	14.7082	14.3151	8.92682	interferon regulatory factor 2 binding protein 1
IRS2	14.5175	16.6303	8.39498	insulin receptor substrate 2
IRX5	11.7508	8.53501	5.28938	iroquois homeobox 5
ISG20	10.3723	6.0697	1.93739	interferon stimulated exonuclease gene 20kDa
JAG1	41.078	15.731	7.4899	jagged 1
JPH1	4.13189	3.85199	2.16515	junctophilin 1
JUNB	436.091	141.247	82.1888	jun B proto-oncogene
JUND	215.975	118.894	69.6814	jun D proto-oncogene
KCNG1	10.6659	15.779	9.15906	potassium voltage-gated channel, subfamily G, member 1
KCNH4	0.80739	1.2279	0.765939	potassium voltage-gated channel, subfamily H (eag-related), member 4
KDELC1	2.18291	2.95812	1.73958	KDEL (Lys-Asp-Glu-Leu) containing 1
KIF3C	2.61162	3.11488	1.90046	kinesin family member 3C
KIF26A	5.12815	3.39813	1.86503	kinesin family member 26A
KIF27	4.03614	4.61072	3.02773	kinesin family member 27
KL	1.57199	2.57611	0.554205	klotho
KLC2	3.99379	3.83396	2.15443	kinesin light chain 2
KLHDC2	6.52419	5.44858	3.58492	kelch domain containing 2
KLHL25	3.15466	1.47069	0.830533	kelch-like family member 25
KLHL26	15.0127	6.73674	3.83676	kelch-like family member 26
KLHL35	1.0547	1.31623	0.59648	kelch-like family member 35
KLRC4	1.75828	2.89524	1.74018	killer cell lectin-like receptor subfamily C, member 4
KRT15	0.973697	1.29722	0.691039	keratin 15
KRT17	1.26376	1.98095	0.559344	keratin 17
KYNU	8.23495	10.3179	6.53172	kynureninase
L3MBTL1	1.36902	1.10914	0.730751	l(3)mbt-like 1 (Drosophila)
LBX2	6.79107	6.25211	3.90363	ladybird homeobox 2
LCA5	6.22042	1.97222	0.949747	Leber congenital amaurosis 5
LDHD	2.22067	3.07926	2.00943	lactate dehydrogenase D
LDLRAD4	4.46101	7.93581	4.69886	low density lipoprotein receptor class A domain containing 4
LENG9	4.00052	4.51178	2.71498	leukocyte receptor cluster (LRC) member 9
LETM2	2.57577	1.80503	1.09646	leucine zipper-EF-hand containing transmembrane protein 2
LGALS2	1.11087	2.05383	1.2565	lectin, galactoside-binding, soluble, 2
LHPP	1.07282	0.939543	0.383197	phospholysine phosphohistidine inorganic pyrophosphate phosphatase
LIPT2	3.18568	2.86533	1.65557	lipoyl(octanoyl) transferase 2 (putative)
LPO	0.711575	1.68561	0.737787	lactoperoxidase
LRFN1	1.54161	1.97	1.23086	leucine rich repeat and fibronectin type III domain containing 1
LRFN3	9.0592	11.4478	7.48926	leucine rich repeat and fibronectin type III domain containing 3
LRG1	1.41383	1.77376	0.989968	leucine-rich alpha-2-glycoprotein 1
LRGUK	0.937022	1.03049	0.47511	leucine-rich repeats and guanylate kinase domain containing
LRP5	1.70559	2.06941	1.3592	low density lipoprotein receptor-related protein 5
LRRC24	1.73025	2.71913	1.50042	leucine rich repeat containing 24
LZTS3	0.909286	1.18205	0.728513	Homo sapiens leucine zipper, putative tumor suppressor family member 3 (LZTS3), transcript variant 2, mRNA.
MACROD1	1.86589	3.64576	1.91864	MACRO domain containing 1
MALT1	37.4238	22.0226	9.55404	mucosa associated lymphoid tissue lymphoma translocation gene 1
MAMLD1	6.35025	6.52576	1.9061	mastermind-like domain containing 1
MAP1LC3C	10.3756	3.11724	1.36918	microtubule-associated protein 1 light chain 3 gamma
MAP3K4	20.7843	20.1869	13.3183	mitogen-activated protein kinase kinase kinase 4
MAP3K6	6.29247	5.352	3.14858	mitogen-activated protein kinase kinase kinase 6
MAP3K15	0.764207	1.16565	0.633886	mitogen-activated protein kinase kinase kinase 15
MAPK8IP1	4.14604	2.46388	1.23939	mitogen-activated protein kinase 8 interacting protein 1
MATK	60.3374	62.0324	41.0458	megakaryocyte-associated tyrosine kinase
MB21D2	11.986	2.77706	0.549158	Mab-21 domain containing 2
MCEMP1	2.95376	4.42346	2.67278
MCL1	809.494	309.69	161.922	myeloid cell leukemia sequence 1 (BCL2-related)
MDK	8.98846	8.74081	2.77276	midkine (neurite growth-promoting factor 2)
MED16	13.1829	15.5864	10.0775	mediator complex subunit 16
MEFV	4.04242	8.72783	4.38824	Mediterranean fever
MEIKIN	18.1892	28.6695	16.7254
MEIS3	1.03581	1.65391	0.745563	Meis homeobox 3
MEN1	12.0966	13.9281	9.16231	multiple endocrine neoplasia I
MESDC1	22.1908	20.738	9.5914	mesoderm development candidate 1
MESP1	1.42364	2.09371	1.07351	mesoderm posterior 1 homolog (mouse)
METRNL	250.732	194.434	93.3817	meteorin, glial cell differentiation regulator-like
MEX3D	21.1931	17.503	10.8703	mex-3 RNA binding family member D
MFSD3	13.6663	15.8376	9.93185	major facilitator superfamily domain containing 3
MIB2	10.3165	8.88502	5.12089	mindbomb E3 ubiquitin protein ligase 2
MIF	307.688	315.877	209.159	macrophage migration inhibitory factor (glycosylation-inhibiting factor)
MIR210HG	2.686	1.46538	0.348636
MIRLET7BHG	10.5983	7.02634	4.58113
MLNR	3.29944	4.23199	2.61238	motilin receptor
MMACHC	3.26129	3.8265	2.33553	methylmalonic aciduria (cobalamin deficiency) cblC type, with homocystinuria
MMP7	1.99858	1.63759	0.616522	matrix metallopeptidase 7 (matrilysin, uterine)
MMP15	2.01208	1.2507	0.601663	matrix metallopeptidase 15 (membrane-inserted)
MMP23B	0.980924	1.19016	0.277379	matrix metallopeptidase 23B
MNAT1	3.10167	5.26859	3.33287	MNAT CDK-activating kinase assembly factor 1
MNX1	1.34131	1.44659	0.632143	motor neuron and pancreas homeobox 1
MNX1-AS1	0.19635	1.2252	0.333135
MOB3B	2.0269	3.11798	0.573153	MOB kinase activator 3B
MRAP2	2.04115	1.97465	1.2886	melanocortin 2 receptor accessory protein 2
MRPS26	17.2298	18.736	8.41084	mitochondrial ribosomal protein S26
MS4A14	18.9792	25.6651	14.614	membrane-spanning 4-domains, subfamily A, member 14
MT1E	244.425	1.4818	0.659303	metallothionein 1E
MT1F	52.4924	6.56443	3.77977	metallothionein 1F
MT1X	400.232	1.89412	0.561836	metallothionein 1X
MT2A	325.782	10.0101	5.59909	metallothionein 2A
MT-ND6	22.192	20.2449	12.991	mitochondrially encoded NADH dehydrogenase 6
MTRNR2L6	5.08528	13.6132	7.66924	MT-RNR2-like 6
MXD3	5.62992	7.764	4.4193	MAX dimerization protein 3
MXI1	26.0381	16.1408	10.2128	MAX interactor 1, dimerization protein
MYEOV	0.696632	1.19326	0.509854	myeloma overexpressed
MYOM1	0.768947	1.55091	0.770916	myomesin 1
MYPOP	10.22	11.3222	7.52303	Myb-related transcription factor, partner of profilin
MYZAP	5.02819	1.88141	1.03817	myocardial zonula adherens protein
MZF1	8.86754	8.1384	5.12325	myeloid zinc finger 1
NAMPT	163.857	87.3148	41.0897	nicotinamide phosphoribosyltransferase
NCBP3	3.52138	3.77313	2.48033
NDEL1	28.7585	15.2537	8.53208	nudE neurodevelopment protein 1-like 1
NDRG1	37.6774	17.726	9.7156	N-myc downstream regulated 1
NDUFA4L2	2.8647	5.36797	2.97752	NADH dehydrogenase (ubiquinone) 1 alpha subcomplex, 4-like 2
NDUFS7	30.5422	35.7726	23.2879	NADH dehydrogenase (ubiquinone) Fe-S protein 7, 20kDa (NADH-coenzyme Q reductase)
NECAB2	1.63839	2.08765	1.0518	N-terminal EF-hand calcium binding protein 2
NEK11	3.2035	3.85243	2.18049	NIMA-related kinase 11
NFKBIA	349.954	222.119	132.998	nuclear factor of kappa light polypeptide gene enhancer in B-cells inhibitor, alpha
NHLRC1	0.818327	1.76513	0.977028	NHL repeat containing 1
NINJ1	198.097	203.555	129.405	ninjurin 1
NKD1	1.85221	1.23446	0.669055	naked cuticle homolog 1 (Drosophila)
NKD2	3.503	2.24654	0.643861	naked cuticle homolog 2 (Drosophila)
NKX2-4	17.764	8.35849	5.47514	NK2 homeobox 4
NKX6-1	12.2203	6.10759	3.48367	NK6 homeobox 1
NME3	29.3009	35.4898	19.3661	NME/NM23 nucleoside diphosphate kinase 3
NOXA1	9.80584	13.6816	8.81795	NADPH oxidase activator 1
NPTX1	20.033	5.64423	0.925324	neuronal pentraxin I
NPTX2	28.6539	19.3676	9.03376	neuronal pentraxin II
NR4A1	16.8018	1.50504	0.270088	nuclear receptor subfamily 4, group A, member 1
NR4A2	73.9836	4.68013	1.00785	nuclear receptor subfamily 4, group A, member 2
NR4A3	88.0532	6.26201	1.81251	nuclear receptor subfamily 4, group A, member 3
NRARP	26.0985	3.52284	1.76336	NOTCH-regulated ankyrin repeat protein
NT5E	12.0394	6.84656	2.09111	5'-nucleotidase, ecto (CD73)
NUAK1	0.641667	1.19309	0.577329	NUAK family, SNF1-like kinase, 1
NUDT13	5.4662	8.51156	5.11854	nudix (nucleoside diphosphate linked moiety X)-type motif 13
NXF2	0.785147	1.08871	0.690725	nuclear RNA export factor 2
OASL	1.19141	1.00735	0.558761	2'-5'-oligoadenylate synthetase-like
OCLM	0.462443	1.28248	0.523067	oculomedin
ODF3B	8.15725	5.59057	2.86343	outer dense fiber of sperm tails 3B
OPLAH	41.0037	46.2377	29.9688	5-oxoprolinase (ATP-hydrolysing)
OSM	90.7907	10.5247	2.78878	oncostatin M
OSR2	2.1532	1.38622	0.565377	odd-skipped related 2 (Drosophila)
OTX1	16.2787	12.6043	8.13133	orthodenticle homeobox 1
P2RX5	1.2357	1.15911	0.616631	purinergic receptor P2X, ligand-gated ion channel, 5
P3H2	1.31788	1.5766	0.818392
PACSIN3	3.86783	3.50676	2.01918	protein kinase C and casein kinase substrate in neurons 3
PADI2	3.75046	5.60295	3.25734	peptidyl arginine deiminase, type II
PAK4	5.07892	6.0966	3.97844	p21 protein (Cdc42/Rac)-activated kinase 4
PALM	1.90891	3.99081	2.45811	paralemmin
PANO1	1.21667	2.27755	1.03212
PANX2	2.64628	1.57925	0.795659	pannexin 2
PAOX	5.17051	4.95772	2.23979	polyamine oxidase (exo-N4-amino)
PAPD5	40.439	19.629	11.2979	PAP associated domain containing 5
PAPSS2	14.6442	10.1531	6.56143	3'-phosphoadenosine 5'-phosphosulfate synthase 2
PAQR6	3.19375	5.43239	3.3716	progestin and adipoQ receptor family member VI
PAX8	1.40555	1.71775	1.07784	paired box 8
PBK	11.2349	19.8335	9.45072	PDZ binding kinase
PC	23.7152	31.6195	20.4899	pyruvate carboxylase
PCDH12	3.05261	6.24131	3.59371	protocadherin 12
PCDH18	3.2573	2.70046	1.73494	protocadherin 18
PCDHB4	2.59174	2.85281	1.05776	protocadherin beta 4
PCDHB7	1.24866	1.16684	0.644769	protocadherin beta 7
PCDHB10	4.38	5.64273	3.51361	protocadherin beta 10
PCDHB11	1.72849	1.08024	0.715947	protocadherin beta 11
PCDHB14	1.54528	1.55569	1.02956	protocadherin beta 14
PCDHB15	1.04312	1.23475	0.546766	protocadherin beta 15
PCP2	1.66283	2.12838	0.868069	Purkinje cell protein 2
PCSK4	3.26456	3.5149	1.52045	proprotein convertase subtilisin/kexin type 4
PDE4A	13.3802	9.86634	3.27812	phosphodiesterase 4A, cAMP-specific
PDE4B	10.9227	4.23291	0.485554	phosphodiesterase 4B, cAMP-specific
PDE4D	13.2219	3.49656	1.67003	phosphodiesterase 4D, cAMP-specific
PDE7B	0.773461	2.52636	0.972064	phosphodiesterase 7B
PDLIM4	7.88142	10.3315	6.18665	PDZ and LIM domain 4
PEAK1	8.60067	13.9844	9.15525	pseudopodium-enriched atypical kinase 1
PELI2	0.846512	1.2641	0.589221	pellino E3 ubiquitin protein ligase family member 2
PENK	5.10315	1.0923	0.658567	proenkephalin
PEX12	3.35785	4.11125	2.5859	peroxisomal biogenesis factor 12
PGGHG	8.30833	6.54821	3.85612
PHLDB3	3.11256	1.85481	1.07655	pleckstrin homology-like domain, family B, member 3
PIEZO2	0.992377	1.61226	1.03871	piezo-type mechanosensitive ion channel component 2
PIGU	13.9022	21.9692	13.9539	phosphatidylinositol glycan anchor biosynthesis, class U
PIM2	34.7429	30.2418	18.836	pim-2 oncogene
PIP5K1B	0.872952	1.34496	0.54855	phosphatidylinositol-4-phosphate 5-kinase, type I, beta
PITPNC1	4.87476	7.74202	4.79253	phosphatidylinositol transfer protein, cytoplasmic 1
PITPNM2	1.89837	2.3899	1.44091	phosphatidylinositol transfer protein, membrane-associated 2
PKIG	1.91486	2.03772	1.20887	protein kinase (cAMP-dependent, catalytic) inhibitor gamma
PLA2G2C	0.681747	1.16018	0.736069	phospholipase A2, group IIC
PLA2G7	19.6228	28.3289	17.3454	phospholipase A2, group VII (platelet-activating factor acetylhydrolase, plasma)
PLAU	303.357	323.24	183.803	plasminogen activator, urokinase
PLAUR	242.575	181.415	101.697	plasminogen activator, urokinase receptor
PLCD3	1.94835	2.05416	1.14742	phospholipase C, delta 3
PLEKHB1	0.712096	1.10591	0.579922	pleckstrin homology domain containing, family B (evectins) member 1
PLEKHG2	41.5605	28.0447	17.625	pleckstrin homology domain containing, family G (with RhoGef domain) member 2
PLEKHG5	0.889125	1.07308	0.521466	pleckstrin homology domain containing, family G (with RhoGef domain) member 5
PLK2	24.2034	4.78765	2.88995	polo-like kinase 2
POPDC2	0.837705	0.838929	0.421121	popeye domain containing 2
PPARD	30.7494	26.168	16.3398	peroxisome proliferator-activated receptor delta
PPDPF	53.0446	54.5286	31.8933	pancreatic progenitor cell differentiation and proliferation factor
PPFIBP2	1.7726	3.30458	1.49259	PTPRF interacting protein, binding protein 2 (liprin beta 2)
PPIAL4D	0.206465	2.00404	1.16765	peptidylprolyl isomerase A (cyclophilin A)-like 4D
PPIAL4E	0.260382	1.44422	0.88355
PPP1R3B	37.228	14.7701	9.60647	protein phosphatase 1, regulatory subunit 3B
PPP1R16A	25.0807	27.7494	15.5857	protein phosphatase 1, regulatory subunit 16A
PPP2R5B	14.9615	13.0172	8.00516	protein phosphatase 2, regulatory subunit B', beta
PRAM1	0.536483	1.7535	0.736844	PML-RARA regulated adaptor molecule 1
PRDM11	1.06306	1.08776	0.72145	PR domain containing 11
PRELID2	3.93287	5.1505	3.42901	PRELI domain containing 2
PRG2	1.26337	1.65964	0.97773	proteoglycan 2, bone marrow (natural killer cell activator, eosinophil granule major basic protein)
PRH1	1.95233	2.35406	1.44017	proline-rich protein HaeIII subfamily 1
PRKCE	1.23133	2.32828	0.994818	protein kinase C, epsilon
PRKCZ	0.972407	1.53715	0.725924	protein kinase C, zeta
PROB1	2.79344	2.13042	1.21872	proline-rich basic protein 1
PROSER3	4.80585	3.54169	1.93867
PRR32	10.2366	7.27036	3.7654
PRSS53	3.60816	1.81935	1.06004	protease, serine, 53
PSD3	40.411	60.7378	39.2813	pleckstrin and Sec7 domain containing 3
PTGER2	4.75253	0.974179	0.560928	prostaglandin E receptor 2 (subtype EP2), 53kDa
PTGES2	15.9793	14.4988	8.44093	prostaglandin E synthase 2
PTGR1	22.4919	26.902	17.9273	prostaglandin reductase 1
PTGS2	3.71307	4.4894	2.71453	prostaglandin-endoperoxide synthase 2 (prostaglandin G/H synthase and cyclooxygenase)
PTK6	1.73397	2.64482	1.45135	protein tyrosine kinase 6
PTPN14	7.35903	9.40761	5.63523	protein tyrosine phosphatase, non-receptor type 14
PTPN22	5.82218	11.317	3.9101	protein tyrosine phosphatase, non-receptor type 22 (lymphoid)
PTPRU	1.1416	0.90456	0.594386	protein tyrosine phosphatase, receptor type, U
PTRH1	4.56718	3.52988	2.28655	peptidyl-tRNA hydrolase 1 homolog (S. cerevisiae)
PTX3	2.47598	3.50634	1.96635	pentraxin 3, long
PYROXD2	1.66302	3.91322	2.22304	pyridine nucleotide-disulphide oxidoreductase domain 2
R3HCC1	13.6115	15.0867	9.52588	R3H domain and coiled-coil containing 1
RAB3A	10.6368	4.05391	2.46252	RAB3A, member RAS oncogene family
RAB3D	5.13661	9.40057	6.22873	RAB3D, member RAS oncogene family
RAB9B	1.77241	1.51243	0.956119	RAB9B, member RAS oncogene family
RALGPS2	0.511	1.66514	0.780285	Ral GEF with PH domain and SH3 binding motif 2
RAP1GAP	0.466779	1.02198	0.611335	RAP1 GTPase activating protein
RAP1GAP2	1.14295	1.58486	0.916404	RAP1 GTPase activating protein 2
RBAKDN	0.198833	1.10284	0
RBBP9	4.97633	5.98276	3.56284	retinoblastoma binding protein 9
RBKS	4.35169	2.98723	1.21836	ribokinase
RBM38	16.1124	13.8232	9.00308	RNA binding motif protein 38
RBMS2	1.10838	1.4701	0.967517	RNA binding motif, single stranded interacting protein 2
REEP6	6.21376	6.95345	4.254	receptor accessory protein 6
RELB	46.2122	57.2403	37.4939	v-rel avian reticuloendotheliosis viral oncogene homolog B
RETREG1	2.49268	2.72675	1.78566
REXO2	13.9053	13.3812	8.50869	RNA exonuclease 2
RFLNA	1.60764	1.95625	0.890641
RFX3-AS1	2.0283	2.35888	1.40612
RGL3	2.29532	1.67231	1.01209	ral guanine nucleotide dissociation stimulator-like 3
RGS2	1166.17	212.467	83.7529	regulator of G-protein signaling 2, 24kDa
RGS9	1.62853	4.07573	0.269564	regulator of G-protein signaling 9
RHBDL1	5.75023	3.12364	1.6763	rhomboid, veinlet-like 1 (Drosophila)
RHOB	436.763	85.9129	37.8666	ras homolog family member B
RIN3	6.42961	4.99595	2.6837	Ras and Rab interactor 3
RNASE4	1.2907	1.84397	0.796311	ribonuclease, RNase A family, 4
RNF149	129.974	115.02	68.9919	ring finger protein 149
RNF175	0.828304	1.50196	0.792753	ring finger protein 175
RSAD2	1.55884	1.66857	0.897066	radical S-adenosyl methionine domain containing 2
RUNX2	3.26936	3.6547	2.411	runt-related transcription factor 2
S100A16	3.35809	4.5686	1.86333	S100 calcium binding protein A16
SAP25	3.08183	4.85086	2.26108	Sin3A-associated protein, 25kDa
SCAND1	32.2063	33.3696	20.1543	SCAN domain containing 1
SCD5	8.02456	9.9385	6.49093	stearoyl-CoA desaturase 5
SCG5	1.47688	1.43353	0.501147	secretogranin V (7B2 protein)
SCX	4.09209	3.97198	1.85142
SDC1	1.34908	1.20555	0.779921	syndecan 1
SDS	13.4488	7.03022	3.98405	serine dehydratase
SEMA3C	2.83188	4.5454	1.95259	semaphorin 3C
SEMA3F	1.03209	1.0177	0.415073	semaphorin 3F
SEMA4C	13.0336	6.32376	3.80534	semaphorin 4C
SFI1	10.0361	10.1185	5.85678	Sfi1 homolog, spindle assembly associated (yeast)
SFRP1	1.78168	1.01203	0.485603	secreted frizzled-related protein 1
SFTA1P	0	0.687934	0.420866
SGCG	1.88793	1.91978	0.711809	sarcoglycan, gamma (35kDa dystrophin-associated glycoprotein)
SGMS2	2.93756	1.76649	0.932377	sphingomyelin synthase 2
SH2D2A	1.33199	1.59513	0.547857	SH2 domain containing 2A
SH3BGRL2	3.73394	3.7157	2.23593	SH3 domain binding glutamic acid-rich protein like 2
SH3BP5	47.9235	34.3594	21.3187	SH3-domain binding protein 5 (BTK-associated)
SH3D21	2.48763	2.75955	1.68824	SH3 domain containing 21
SHANK1	2.02583	2.31337	1.44897	SH3 and multiple ankyrin repeat domains 1
SHC3	5.0539	8.14976	5.3206	SHC (Src homology 2 domain containing) transforming protein 3
SHISA2	1.10776	1.33786	0.767958	shisa family member 2
SHROOM1	5.03221	5.0227	2.63972	shroom family member 1
SIK1	84.0027	7.69925	2.06074	salt-inducible kinase 1
SIPA1L1	12.5659	24.4133	10.2745	signal-induced proliferation-associated 1 like 1
SIPA1L2	14.8977	19.6535	11.5347	signal-induced proliferation-associated 1 like 2
SIRPB2	10.2312	13.6154	7.96934	signal-regulatory protein beta 2
SIRT3	6.92601	9.2822	5.69743	sirtuin 3
SIX2	1.90032	0.964044	0.629104	SIX homeobox 2
SIX5	3.67874	5.61916	3.7384	SIX homeobox 5
SKI	12.2174	7.67525	3.37752	v-ski avian sarcoma viral oncogene homolog
SLA2	0.667247	0.771025	0.293502	Src-like-adaptor 2
SLAMF9	10.0785	12.5042	8.29984	SLAM family member 9
SLC2A3	10.5463	3.65598	2.06688	solute carrier family 2 (facilitated glucose transporter), member 3
SLC16A6	34.2512	11.3413	7.37253	solute carrier family 16, member 6
SLC16A10	4.89504	6.29192	1.09906	solute carrier family 16 (aromatic amino acid transporter), member 10
SLC19A2	15.6738	9.34211	6.20342	solute carrier family 19 (thiamine transporter), member 2
SLC22A4	4.36474	2.96177	1.83822	solute carrier family 22 (organic cation/zwitterion transporter), member 4
SLC22A23	2.97049	4.48397	2.25412	solute carrier family 22, member 23
SLC31A2	113.594	77.1688	48.5058	solute carrier family 31 (copper transporter), member 2
SLC43A2	19.7513	18.2586	7.88257	solute carrier family 43 (amino acid system L transporter), member 2
SMIM8	1.39713	1.69515	1.1062	small integral membrane protein 8
SMIM14	5.90475	8.85047	5.87667	small integral membrane protein 14
SMOX	3.77316	3.0942	2.01918	spermine oxidase
SMPDL3A	36.2779	44.8427	23.6237	sphingomyelin phosphodiesterase, acid-like 3A
SNAI1	45.4626	5.04322	0.959887	snail family zinc finger 1
SNAI2	4.31243	1.54317	0.839186	snail family zinc finger 2
SNAI3	25.963	8.75487	5.47288	snail family zinc finger 3
SNAP25	7.09539	4.27771	1.39575	synaptosomal-associated protein, 25kDa
SNAPC1	20.9325	10.1911	6.70258	small nuclear RNA activating complex, polypeptide 1, 43kDa
SNAPIN	43.4598	53.2461	34.7916	SNAP-associated protein
SOCS3	49.9786	11.9218	5.07379	suppressor of cytokine signaling 3
SOGA3	3.0578	1.71827	1.02852	SOGA family member 3
SOWAHC	1.16311	1.94755	1.16665	sosondowah ankyrin repeat domain family member C
SOWAHD	3.88518	5.47865	3.20277	sosondowah ankyrin repeat domain family member D
SOX12	13.3103	6.64191	4.36925	SRY (sex determining region Y)-box 12
SP9	21.1283	14.0383	8.23759	Sp9 transcription factor
SPACA6	10.3819	3.03768	1.07733
SPARC	1.07316	1.73033	1.12916	secreted protein, acidic, cysteine-rich (osteonectin)
SPATA25	1.21506	1.31044	0.763526	spermatogenesis associated 25
SPATA41	1.6602	1.5573	0.276153
SPTAN1	248.262	204.381	129.449	spectrin, alpha, non-erythrocytic 1
SSBP2	5.11287	9.20389	4.64207	single-stranded DNA binding protein 2
ST6GALNAC2	5.8871	5.87756	1.59813	ST6 (alpha-N-acetyl-neuraminyl-2,3-beta-galactosyl-1,3)-N-acetylgalactosaminide alpha-2,6-sialyltransferase 2
STAC2	3.79982	3.75151	2.3037	SH3 and cysteine rich domain 2
STAT4	11.8586	25.6779	6.14495	signal transducer and activator of transcription 4
STRIP2	4.57211	3.8785	2.39308	striatin interacting protein 2
STX1A	5.59149	2.46139	0.853306	syntaxin 1A (brain)
STX11	17.4048	17.512	10.5034	syntaxin 11
SULF2	1.00353	1.4472	0.658354	sulfatase 2
SUMO4	2.01332	2.92469	1.73505	small ubiquitin-like modifier 4
SV2A	1.35589	1.38072	0.910596	synaptic vesicle glycoprotein 2A
SYCE3	1.50611	1.19338	0.730092	synaptonemal complex central element protein 3
SYT4	2.25843	1.82391	0.112285	synaptotagmin IV
SYTL1	0.84919	2.23729	1.44077	synaptotagmin-like 1
SYTL3	52.2293	68.6551	33.2503	synaptotagmin-like 3
TANC1	13.5172	18.9522	12.4419	tetratricopeptide repeat, ankyrin repeat and coiled-coil containing 1
TAS2R31	2.10206	1.6656	0.566101	taste receptor, type 2, member 31
TBC1D3B	1.1528	1.04518	0.501509	TBC1 domain family, member 3B
TBC1D3F	2.70345	2.276	1.47432	TBC1 domain family, member 3F
TBC1D3G	3.46441	2.95095	1.84733	TBC1 domain family, member 3G
TBC1D10A	7.57858	6.51419	3.00775	TBC1 domain family, member 10A
TBL1X	2.58231	5.48587	3.51999	transducin (beta)-like 1X-linked
TBX1	2.32686	1.36118	0.657974	T-box 1
TBX2	8.87631	7.25761	3.84287	T-box 2
TBX15	5.80011	7.18625	1.51863	T-box 15
TCEA2	3.94722	5.74703	3.42292	transcription elongation factor A (SII), 2
TCN1	0.710619	1.16453	0.657636	transcobalamin I (vitamin B12 binding protein, R binder family)
TGFA	1.96006	1.94979	0.795232	transforming growth factor, alpha
TGFBI	638.098	804.033	525.093	transforming growth factor, beta-induced, 68kDa
THBD	273.868	89.9123	42.6494	thrombomodulin
THBS1	33.2958	8.59961	1.89984	thrombospondin 1
THYN1	22.9854	29.1985	18.4084	thymocyte nuclear protein 1
TIMD4	2.16887	5.10354	3.12226	T-cell immunoglobulin and mucin domain containing 4
TIMP3	130.042	132.694	84.8839	TIMP metallopeptidase inhibitor 3
TKTL1	15.9909	14.5324	9.52162	transketolase-like 1
TMEM71	1.0524	1.5674	0.837665	transmembrane protein 71
TMEM121	1.4321	1.2637	0.220888	transmembrane protein 121
TMEM133	1.46523	1.59637	1.00623	transmembrane protein 133
TMEM150C	2.00447	2.85668	1.44852	transmembrane protein 150C
TMEM158	19.617	13.9917	7.97007	transmembrane protein 158 (gene/pseudogene)
TMEM160	17.727	17.741	8.89214	transmembrane protein 160
TMEM231	2.31389	1.69863	0.967714	transmembrane protein 231
TMEM238	0.8176	1.27543	0.809185	transmembrane protein 238
TMEM261	5.34185	7.51009	4.90924	transmembrane protein 261
TMUB1	36.3944	27.212	17.6424	transmembrane and ubiquitin-like domain containing 1
TNFAIP6	7.39228	8.16052	4.05891	tumor necrosis factor, alpha-induced protein 6
TNFRSF1B	306.794	234.707	126.863	tumor necrosis factor receptor superfamily, member 1B
TNFRSF21	32.5221	32.2454	18.8751	tumor necrosis factor receptor superfamily, member 21
TNFSF9	26.9464	12.4266	6.24853	tumor necrosis factor (ligand) superfamily, member 9
TNNC2	0.466667	0.485323	0.263922	troponin C type 2 (fast)
TOB1	163.715	61.5487	37.0907	transducer of ERBB2, 1
TOX2	7.22936	8.22766	4.70568	TOX high mobility group box family member 2
TP53I13	33.9317	28.4103	18.5488	tumor protein p53 inducible protein 13
TPD52	2.63133	2.39533	1.4995	tumor protein D52
TPGS1	18.807	19.0818	6.32986	tubulin polyglutamylase complex subunit 1
TPSD1	0.667102	1.38754	0.905466	tryptase delta 1
TRABD	68.2329	60.3544	36.8755	TraB domain containing
TRAM1L1	2.07128	2.38175	1.25712	translocation associated membrane protein 1-like 1
TRAPPC5	10.0415	13.049	8.01375	trafficking protein particle complex 5
TRPV1	0.912138	1.09616	0.550247	transient receptor potential cation channel, subfamily V, member 1
TSEN34	19.5065	14.7317	9.61345	TSEN34 tRNA splicing endonuclease subunit
TSEN54	20.1158	18.269	11.0944	TSEN54 tRNA splicing endonuclease subunit
TSHZ3	11.2326	7.6471	4.86091	teashirt zinc finger homeobox 3
TSPAN5	2.05951	3.18959	1.75469	tetraspanin 5
TTC30A	4.41299	3.34422	2.10881	tetratricopeptide repeat domain 30A
TTTY14	2.55579	1.61884	0.999302
TTYH2	17.2242	14.7212	5.65532	tweety family member 2
TUBA4A	36.6524	11.9162	7.1107	tubulin, alpha 4a
TUBA4B	7.47986	2.97806	1.84286
TUSC8	0.383058	1.06233	0.17331
TXK	1.08583	2.14442	1.15375	TXK tyrosine kinase
TYMP	79.4483	63.181	34.6793	thymidine phosphorylase
UBALD2	21.9528	31.6235	20.5207	UBA-like domain containing 2
UBE2S	50.7703	57.116	35.2716	ubiquitin-conjugating enzyme E2S
UCP3	0.902998	1.11797	0.437732	uncoupling protein 3 (mitochondrial, proton carrier)
UFSP1	1.53916	1.13827	0.232124	UFM1-specific peptidase 1 (non-functional)
USP53	17.762	19.7923	9.85571	ubiquitin specific peptidase 53
VAMP1	3.22986	1.35592	0.804392	vesicle-associated membrane protein 1 (synaptobrevin 1)
VAT1L	2.35127	5.29808	2.84084	vesicle amine transport 1-like
VEGFA	110.662	55.0234	31.9673	vascular endothelial growth factor A
VMO1	3.18182	1.23537	0.431872	vitelline membrane outer layer 1 homolog (chicken)
VSIG10L	0.722049	1.00122	0.510441	V-set and immunoglobulin domain containing 10 like
VWA7	0.815897	1.27892	0.76236	von Willebrand factor A domain containing 7
WDR31	0.501185	1.47679	0.543267	WD repeat domain 31
WDR90	10.9619	9.04167	5.39983	WD repeat domain 90
WFDC1	0.695238	1.0382	0.604908	WAP four-disulfide core domain 1
WHRN	5.87465	3.44235	1.73622
WIPI1	33.1962	25.8359	12.7243	WD repeat domain, phosphoinositide interacting 1
WNT6	2.64052	2.99572	1.2897	wingless-type MMTV integration site family, member 6
WWC2-AS2	0.468163	1.23343	0.688397
YAP1	1.3433	1.73682	1.12929	Yes-associated protein 1
YES1	18.0465	14.868	9.64509	v-yes-1 Yamaguchi sarcoma viral oncogene homolog 1
YY2	1.90157	2.22317	1.05434	YY2 transcription factor
ZBTB42	5.99329	3.26614	2.13138	zinc finger and BTB domain containing 42
ZCWPW2	0.953161	1.32169	0.798603	zinc finger, CW type with PWWP domain 2
ZFP82	3.60645	2.95013	1.87821	ZFP82 zinc finger protein
ZFPM1	0.881332	0.910576	0.586394	zinc finger protein, FOG family member 1
ZHX2	8.82006	6.85133	4.46115	zinc fingers and homeoboxes 2
ZNF35	7.02313	5.37482	3.47271	zinc finger protein 35
ZNF74	2.15185	1.54584	0.938389	zinc finger protein 74
ZNF205	2.36858	2.18958	1.33955	zinc finger protein 205
ZNF283	3.43738	3.30606	2.15081	zinc finger protein 283
ZNF331	1.84021	1.79252	1.16974	zinc finger protein 331
ZNF396	1.4824	1.87681	1.09353	zinc finger protein 396
ZNF428	18.3974	21.5714	13.3117	zinc finger protein 428
ZNF461	1.70462	1.45045	0.964046	zinc finger protein 461
ZNF487	2.38207	1.52449	0.932658	zinc finger protein 487
ZNF503	17.4048	11.4743	7.08024	zinc finger protein 503
ZNF579	5.07769	4.43791	2.92388	zinc finger protein 579
ZNF596	1.78844	3.16279	1.99357	zinc finger protein 596
ZNF619	3.59991	2.36623	1.2427	zinc finger protein 619
ZNF688	6.62172	6.96212	3.8272	zinc finger protein 688
ZNF865	4.21049	5.34304	3.05952	zinc finger protein 865
ZNF878	2.47543	3.75944	2.06663	zinc finger protein 878
ZNHIT2	11.1121	10.2	5.66482	zinc finger, HIT-type containing 2
ZYG11A	1.1104	1.47934	0.935815	zyg-11 family member A, cell cycle regulator
